# Supplementary material for: A genetically encoded anti-CRISPR protein constrains gene drive spread and prevents population suppression
Source: Nat Commun. 2021 Jun 25;12:3977. doi: 10.1038/s41467-021-24214-5 (PMC8233359; doi:10.1038/s41467-021-24214-5)
Supplement: Supplementary file 3 — Source Data [file 41467_2021_24214_MOESM3_ESM.xlsx]

## Sheet: Figure 2b
											Summary of phenotype assay data. Highlighted cells represent the data used in Figure 2b. Note that data is reported only for females that were mated, unmated females were confirmed by analysis of the spermathaeca and excluded from the tables. Each cup ID represents a single female allowed to lay in a cup. Bold lines separate different biological replicates.
											zpg:dsx+/- females									zpg:dsx+/-;vasa:A4+/- females												vasa:A4+/- females
											Cup No	Egg Count	Larvae (total)	Hatching Rate	RFP+	RFP-	total RFP+ %			Cup No	Egg Count	Larvae (total)	Hatching Rate	RFP+	GFP+	RFP+GFP+	RFP-GFP-	total RFP+ %	total GFP+ %			Cup No	Egg Count	Larvae (total)	Hatching Rate	GFP+	GFP-	total GFP+ %
											1	15	5	33.3						1	141	104	73.8	27	170	8	17	15.8	80.2			1	92	86	93.5	30	30	50
											2	127	94	74	89	0	100			2	124	77	62.1	22	36	3	8	36.2	56.5			2	81	76	93.8	26	7	78.8
											3	148	10	6.8						3	118	92	78	38	32	14	9	55.9	49.5			3	37	2	5.4
											4	125	77	61.6	52	0	100			4	97	76	78.4	28	30	3	2	49.2	52.4			4	152	145	95.4	45	33	57.7
											5	83	41	49.4	38	0	100			5	124	79	63.7	37	27	10	2	61.8	48.7			5	97	88	90.7	28	32	46.7
											6	76	59	77.6	40	0	100			6	78	54	69.2	15	11	2	4	53.1	40.6			6	23	19	82.6
											7	136	37	27.2	32	0	100			7	35	18	51.4									7	116	114	98.3
																				8	96	82	85.4	30	33	8	13	45.2	48.8			8	115	114	99.1	54	50	51.9
											zpg:dsx+/- males									9	88	72	81.8	31	21	6	12	52.9	38.6			9	110	103	93.6	53	32	62.4
											Cup No	Egg Count	Larvae (total)	Hatching Rate	RFP+	RFP-	total RFP+ %															10	140	123	87.9	63	42	60
											1	51	49	96.1	43	0	100			zpg:dsx+/-;vasa:A4+/- males												11	101	60	59.4	33	21	61.1
											2	144	121	84	109	0	100			Cup No	Egg Count	Larvae (total)	Hatching Rate	RFP+	GFP+	RFP+GFP+	RFP-GFP-	total RFP+ %	total GFP+ %			12	111	91	82	36	41	46.8
											3	171	163	95.3	127	1	99.2			1	113	99	87.6	40	45	2	4	46.2	51.6			13	118	113	95.8	34	34	50
											4	141	133	94.3	87	0	100			2	143	27	18.9	16	12	1	0	58.6	44.8
											5	78	2	2.6						3	69	20	29	11	7	1	0	63.2	42.1			vasa:A4+/- males
											6	175	18	10.3	13	0	100			4	128	124	96.9	43	60	5	1	44	59.6			Cup No	Egg Count	Larvae (total)	Hatching Rate	GFP+	GFP-	total GFP+ %
											7	201	201	100	104	0	100			5	176	156	88.6	65	75	3	1	47.2	54.2			1	17	1	5.9
											8	109	51	46.8	41	0	100			6	43	9	20.9									2	129	117	90.7	64	46	58.2
											9	183	168	91.8	131	0	100			7	179	164	91.6	65	83	4	2	44.8	56.5			3	159	143	89.9	71	43	62.3
											10	217	217	100	115	0	100			8	134	110	82.1	49	44	3	2	53.1	48			4	99	33	33.3	13	13	50
											11	89	76	85.4	52	0	100			9	12	4	33.3									5	144	117	81.3	26	19	57.8
											12	199	181	91	147	2	98.7			10	184	149	81	41	53	2	0	44.8	57.3			6	199	181	91	98	65	60.1
											13	139	139	100	102	0	100			11	199	195	98	34	38	7	1	51.3	56.3			7	165	154	93.3	77	41	65.3
											14	182	45	24.7	42	0	100			12	14	6	42.9									8	103	44	42.7	13	20	39.4
											15	193	193	100	124	0	100			13	158	132	83.5	45	41	6	1	54.8	50.5			9	118	4	3.4
											16	131	89	67.9	84	0	100			14	173	134	77.5	21	33	6	5	41.5	60			10	146	138	94.5	75	34	68.8
																																11	107	104	97.2
																																12	153	153	100	70	67	51.1
											zpg:7280+/- females									zpg:7280+/-;vasa:A4+/- females
											Cup No	Egg Count	Larvae (total)	Hatching Rate	RFP+	RFP-	total RFP+ %			Cup No	Egg Count	Larvae (total)	Hatching Rate	RFP+	GFP+	RFP+GFP+	RFP-GFP-	total RFP+ %	total GFP+ %
											1	95	95	100	73	5	93.6			1	60	56	93.3	20	19	5	4	52.1	50
											2	85	73	85.9	64	5	92.8			2	70	18	25.7	6	6	3	3	50	50
											3	12	4	33.3	5	0				3	90	86	95.6	19	32	20	10	48.1	64.2
											4	50	14	28	12	1	92.3			4	92	90	97.8	22	25	17	7
											5	70	67	95.7	60	0	100			5	56	52	92.9	12	9	10	6	59.5	51.4
											6	66	58	87.9	54	0	100			6	79	70	88.6	29	12	11	9	65.6	37.7
											7	156	113	72.4	97	2	98			7	47	46	97.9	1	0	0	0
											8	53	47	88.7	33	0	100			8	52	46	88.5	13	12	8	5	55.3	52.6
											9	120	83	69.2	80	2	97.6			9	50	1	2	0	1	0	0
											10	132	119	90.2	113	0	100			10	57	52	91.2	18	23	3	5	42.9	53.1
											11	127	127	100	5	0				11	59	52	88.1	4	13	4	15	22.2	47.2
											12	139	128	92.1	93	2	97.9			12	97	97	100	29	20	14	9	59.7	47.2
											13	132	90	68.2	16	1	94.1			13	70	66	94.3	14	11	12	12	53.1	46.9
											14	71	57	80.3	53	0	100			14	49	43	87.8	12	9	11	7	59	51.3
											15	29	23	79.3	23	0	100			15	58	55	94.8	9	17	16	7	51	67.3
											16	101	37	36.6	1	0				16	100	100	100	23	18	30	19	58.9	53.3
											17	111	108	97.3	41	5	89.1			17	110	93	84.5	23	12	7	31	41.1	26
											18	76	67	88.2	0	7				18	113	98	86.7
											19	71	53	74.6	11	0	100			19	46	36	78.3	10	11	5	5	48.4	51.6
											20	177	106	59.9	6	0				20	122	111	91	22	26	17	25	43.3	47.8
											21	158	150	94.9	115	4	96.6			21	101	96	95	22	35	13	17	40.2	55.2
											22	110	104	94.5	17	35	32.7			22	89	59	66.3	10	9	22	11	61.5	59.6
											23	110	92	83.6	52	0	100			23	87	48	55.2	4	9	17	4	61.8	76.5
											24	117	61	52.1	56	2	96.6			24	95	46	48.4	13	11	8	11	48.8	44.2
											25	25	22	88	19	0	100			25	117	89	76.1	18	26	16	17	44.2	54.5
											26	110	114	103.6	114	0	100			26	98	98	100	30	28	20	17	52.6	50.5
											27	101	84	83.2	83	1	98.8
											28	21	13	61.9	12	0	100			zpg:7280+/-;vasa:A4+/- males
											29	116	113	97.4	72	1	98.6			Cup No	Egg Count	Larvae (total)	Hatching Rate	RFP+	GFP+	RFP+GFP+	RFP-GFP-	total RFP+ %	total GFP+ %
											30	90	56	62.2	47	5	90.4			1	122	120	98.4	55	49	5	5	52.6	47.4
																				2	133	133	100	58	54	3	4	51.3	47.9
											zpg:7280+/- males									3	102	102	100	43	34	0	0	55.8	44.2
											Cup No	Egg Count	Larvae (total)	Hatching Rate	RFP+	RFP-	total RFP+ %			4	150	127	84.7	30	27	4	2	54	49.2
											1	127	115	90.6	56		100			5	119	115	96.6	47	44	1	1	51.6	48.4
											2	135	129	95.6	105		96.3			6	141	140	99.3	25	37	8	12	40.2	54.9
											3	104	88	84.6	66		100			7	125	60	48	16	16	4	5	48.8	48.8
											4	101	97	96	58		100			8	154	154	100	43	48	7	3	49.5	54.5
											5	132	131	99.2	72		81.8			9	110	98	89.1	25	27	18	10	53.8	56.3
											6	127	116	91.3	112		98.2			10	121	83	68.6	35	27	2	5	53.6	42
											7	152	132	86.8	3	3				11	49	30	61.2	10	8	6	6	53.3	46.7
											8	146	50	34.2	6	1				12	70	47	67.1	16	14	8	9	51.1	46.8
											9	132	105	79.5	1	0				13	93	87	93.5	32	19	12	24	50.6	35.6
											10	42	38	90.5	0	0				14	107	87	81.3	43	18	7	19	57.5	28.7
											11	142	128	90.1	38	2	95			15	280	125	44.6	43	36	23	23	52.8	47.2
											12	95	86	90.5	22	8	73.3			16	164	44	26.8	13	21	5	5	40.9	59.1
											13	122	38	31.1	34	4	89.5
											14	121	121	100	90	27	76.9
											15	136	41	30.1	39	2	95.1
											16	79	0		0	0
											17	113	0		0	0				nos:7280+/-;vasa:A4+/- females
											18	102	92	90.2	88	3	96.7			Cup No	Egg Count	Larvae (total)	Hatching Rate	RFP+	GFP+	RFP+GFP+	RFP-GFP-	total RFP+ %	total GFP+ %
											19	183	172	94	65	19	77.4			1	62	53	85.5	11	13	3	8	40	45.7
											20	113	112	99.1	91	11	89.2			2	62	43	69.4	9	10	4	0	56.5	60.9
											21	2	0		100	6	94.3			3	67	42	62.7	6	10	10	9	45.7	57.1
											22	81	48	59.3	14	34	29.2			4	68	64	94.1	0	24	0	12	0	66.7
											23	121	116	95.9	94	15	86.2			5	67	64	95.5	13	24	8	2	44.7	68.1
											24	90	74	82.2	74	0	100			6	60	55	91.7	8	6	6	2	63.6	54.5
											25	185	185	100	84	22	79.2			7	36	28	77.8	4	5	7	6	50	54.5
											26	41	12	29.3	4	0	100			8	53	23	43.4	3	7	4	3	41.2	64.7
											27	101	95	94.1	114	0	100			9	67	28	41.8	3	4	3	1	54.5	63.6
																				10	103	85	82.5	14	9	16	4	69.8	58.1
																				11	76	72	94.7	15	10	9	3	64.9	51.4
																				12	82	75	91.5	17	22	20	16	49.3	56
																				13	21	18	85.7	9	5	1	3	55.6	33.3
											nos:7280+/- females									14	81	31	38.3	4	6	13	8	54.8	61.3
											Cup No	Egg Count	Larvae (total)	Hatching Rate	RFP+	RFP-	total RFP+ %			15	55	46	83.6	14	11	10	11	52.2	45.7
											1	47	44	93.6	34	1	97.1			16	59	23	39	6	5	7	5	56.5	52.2
											2	127	126	99.2	10	38	20.8			17	11	6	54.5	2	3	0	1
											3	29	10	34.5	10	0	100
											4	72	67	93.1	67	0	100			nos:7280+/-;vasa:A4+/- males
											5	61	61	100	48	3	94.1			Cup No	Egg Count	Larvae (total)	Hatching Rate	RFP+	GFP+	RFP+GFP+	RFP-GFP-	total RFP+ %	total GFP+ %
											6	113	97	85.8	80	1	98.8			1	50	36	72	14	15	5	0	55.9	58.8
											7	70	70	100	58	0	100			2	147	117	79.6	41	51	11	6	47.7	56.9
											8	66	63	95.5	51	1	98.1			3	106	101	95.3	42	35	3	5	52.9	44.7
											9	17	7	41.2	7	0				4	126	116	92.1	28	23	26	25	52.9	48
											10	50	32	64	32	0	100			5	162	155	95.7	44	33	24	8	62.4	52.3
											11	46	39	84.8	38	1	97.4			6	105	66	62.9	17	5	8	3	75.8	39.4
											12	23	14	60.9	13	1	92.9			7	126	123	97.6	36	20	15	10	63	43.2
																				8	96	87	90.6	29	27	5	6	50.7	47.8
											nos:7280+/- males									9	133	103	77.4	14	14	13	9	54	54
											Cup No	Egg Count	Larvae (total)	Hatching Rate	RFP+	RFP-	total RFP+ %			10	160	160	100	59	35	11	14	58.8	38.7
											1	120	5	4.2	1	0				11	51	45	88.2	0	27	0	18	0	60
											2	108	100	92.6	54	1	98.2			12	39	24	61.5	9	6	8	1	70.8	58.3
											3	97	97	100	31	1	96.9			13	97	40	41.2	10	18	8	4	45	65
											4	145	49	33.8	44	0	100			14	5	3	60	0	1	0	2
											5	121	100	82.6	69	1	98.6			15	74	54	73	11	11	9	1	62.5	62.5
											6	90	70	77.8	41	0	100			16	101	38	37.6	12	8	5	13	44.7	34.2
											7	105	105	100	94	1	98.9			17	96	31	32.3	0	15	0	16	0	48.4
											8	111	106	95.5	58	1	98.3
											9	78	78	100	66	0	100
											10	142	126	88.7	95	4	96
											11	185	159	85.9	91	1	98.9
											12	101	79	78.2	96	1	99
											13	164	144	87.8	113	0	100
											14	178	158	88.8	152	3	98.1
											15	139	9	6.5	9	0
											16	58	26	44.8	23	3	88.5
											17	65	21	32.3	19	2	90.5

## Sheet: Figure 3a, b
										Summary of values obtained from the cage trials
											CT1					CT2					CT3				CT4
										Generation	Drive Transgenic Genotype Rate (%)	Anti-Drive Transgenic Genotype Rate (%)	WT Genotype Rate (%)	Hatching Rate (%)	Egg Output (N)	Drive Transgenic Genotype Rate (%)	Anti-Drive Transgenic Genotype Rate (%)	WT Genotype Rate (%)	Hatching Rate (%)	Egg Output (N)	Drive Transgenic Genotype Rate (%)	WT Genotype Rate (%)	Hatching Rate (%)	Egg Output (N)	Drive Transgenic Genotype Rate (%)	WT Genotype Rate (%)	Hatching Rate (%)	Egg Output (N)
										G0	0.5	0.2	0.3	N/A	N/A	0.5	0.2	0.3	N/A	N/A	0.5	0.5	N/A	N/A	0.5	0.5	N/A	N/A
										G1	0.71627	0.0972222	0.196429	84	18654	0.770325	0.103659	0.126016	82	12758	0.596296	0.403704	90	17969	0.538889	0.461111	90	18321
										G2	0.825516	0.170732	0.153846	88.8333	11335	0.84	0.151579	0.138947	79.1667	10113	0.743446	0.256554	89	16506	0.609148	0.390852	80.1667	16837
										G3	0.925714	0.249524	0.0419048	87.5	8601	0.869981	0.14914	0.0516252	87.1667	4725	0.764706	0.235294	76.5	8446	0.744879	0.255121	89.5	8060
										G4	0.805785	0.409091	0.0516529	80.6667	5732	0.868421	0.342105	0.0578947	63.3333	3083	0.814159	0.185841	75.3333	5475	0.744921	0.255079	73.8333	9979
										G5	0.803883	0.405825	0.0349515	85.8333	7040	0.937838	0.210811	0.0540541	61.6667	5534	0.966587	0.0334129	69.8333	6494	0.737288	0.262712	59	4217
										G6	0.772059	0.443628	0.0465686	68	8068	0.945892	0.204409	0.0300601	83.1667	3678	1	0	55.3333	1335	0.705545	0.294455	87.1667	3622
										G7	0.766423	0.518248	0.053528	68.5	5546	0.981088	0.390071	0	70.5	3459			0	0	0.745989	0.254011	62.3333	8509
										G8	0.852495	0.455531	0.0173536	76.8333	9153	0.93736	0.541387	0.00447427	74.5	6295					0.755647	0.244353	81.1667	6829
										G9	0.820248	0.547521	0.0433884	80.6667	3763	0.910026	0.616967	0	64.8333	3419					0.938338	0.0616622	62.1667	6512
										G10	0.845921	0.570997	0.0166163	110.333	10030	0.898855	0.681298	0.00572519	87.3333	3369					0.979472	0.0205279	56.8333	2996
										G11	0.882114	0.664634	0.00609756	82	8732	0.813592	0.634952	0.0135922	85.8333	8091					1	0	16.1667	632
										G12	0.891616	0.584867	0.00408998	81.5	5643	0.901532	0.649891	0.00875273	76.1667	4958							0	0
										G13	0.890625	0.529297	0.00195312	85.3333	5649	0.875278	0.67706	0	74.8333	4599
										G14	0.885366	0.612195	0.00243902	68.3333	6148	0.831373	0.678431	0	85	3968
										G15	0.891732	0.57874	0	84.6667	4039	0.89083	0.648472	0	76.3333	3154
										G16	0.906393	0.554795	0.00228311	73	4959	0.839806	0.665049	0.0169903	68.6667	5467

## Sheet: Sup. Fig. 3a, b, c
											Summary of fertility assay data. Note that data is reported only for females that were mated, unmated females were confirmed by analysis of the spermathaeca and excluded from the tables. Each cup ID represents a single female allowed to lay in a cup. Bold lines separate different biological replicates.
											a																			b
											zpg:dsx+/- females						zpg:dsx+/-;vasa:A4+/- females						vasa:A4+/- females							wt						vasa:A4+/- females						mars+/- females						vasa:A4+/-;mars+/- females
											Cup No	Egg Count	Larvae (total)	Hatching Rate			Cup No	Egg Count	Larvae (total)	Hatching Rate			Cup No	Egg Count	Larvae (total)	Hatching Rate				Cup No	Egg Count	Larvae (total)	Hatching Rate			Cup No	Egg Count	Larvae (total)	Hatching Rate			Cup No	Egg Count	Larvae (total)	Hatching Rate			Cup No	Egg Count
											1	15	5	33.3			1	141	104	73.8			1	92	86	93.5				1	200	173	86.5			1	206	157	76.2136			1	182	159	87.3626			1	174
											2	127	94	74			2	124	77	62.1			2	81	76	93.8				2	203	111	54.6798			2	140	39	27.8571			2	97	85	87.6289			2	160
											3	148	10	6.8			3	118	92	78			3	37	2	5.4				3	148	139	93.9189			3	140	135	96.4286			3	25	18	72			3	155
											4	125	77	61.6			4	97	76	78.4			4	152	145	95.4				4	57	26	45.614			4	140	135	96.4286			4	107	86	80.3738			4	164
											5	83	41	49.4			5	124	79	63.7			5	97	88	90.7				5	169	149	88.1657			5	164	144	87.8049			5	127	102	80.315			5	133
											6	76	59	77.6			6	78	54	69.2			6	23	19	82.6				6	196	186	94.898			6	123	89	72.3577			6	175	139	79.4286			6	196
											7	136	37	27.2			7	35	18	51.4			7	116	114	98.3				7	167	147	88.024			7	125	86	68.8			7	63	44	69.8413			7	122
																	8	96	82	85.4			8	115	114	99.1				8	166	134	80.7229			8	155	132	85.1613			8	138	39	28.2609			8	146
											zpg:dsx+/- males						9	88	72	81.8			9	110	103	93.6				9	143	129	90.2098			9	118	81	68.6441			9	172	161	93.6047			9	160
											Cup No	Egg Count	Larvae (total)	Hatching Rate									10	140	123	87.9				10	156	132	84.6154			10	195	139	71.2821			10	60	54	90			10	125
											1	51	49	96.1			zpg:dsx+/-;vasa:A4+/- males						11	101	60	59.4				11	113	100	88.4956			11	138	124	89.8551			11	43	31	72.093			11	150
											2	144	121	84			Cup No	Egg Count	Larvae (total)	Hatching Rate			12	111	91	82				12	135	125	92.5926			12	61	43	70.4918			12	79	49	62.0253
											3	171	163	95.3			1	113	99	87.6			13	118	113	95.8				13	134	111	82.8358			13	162	96	59.2593			13	110	91	82.7273			vasa:A4+/-;mars+/- males
											4	141	133	94.3			2	143	27	18.9										14	199	185	92.9648			14	123	68	55.2846			14	175	160	91.4286			Cup No	Egg Count
											5	78	2	2.6			3	69	20	29			vasa:A4+/- males							15	168	131	77.9762			15	107	87	81.3084			15	137	101	73.7226			1	155
											6	175	18	10.3			4	128	124	96.9			Cup No	Egg Count	Larvae (total)	Hatching Rate				16	139	56	40.2878			16	181	169	93.3702			16	145	140	96.5517			2	74
											7	201	201	100			5	176	156	88.6			1	17	1	5.9				17	184	168	91.3043			17	155	72	46.4516									3	177
											8	109	51	46.8			6	43	9	20.9			2	129	117	90.7				18	145	127	87.5862			18	118	73	61.8644			mars+/- males						4	116
											9	183	168	91.8			7	179	164	91.6			3	159	143	89.9				19	114	104	91.2281			19	164	117	71.3415			Cup No	Egg Count	Larvae (total)	Hatching Rate			5	170
											10	217	217	100			8	134	110	82.1			4	99	33	33.3				20	221	205	92.7602			20	132	106	80.303			1	174	152	87.3563			6	158
											11	89	76	85.4			9	12	4	33.3			5	144	117	81.3										21	134	83	61.9403			2	245	219	89.3878			7	124
											12	199	181	91			10	184	149	81			6	199	181	91																3	168	156	92.8571			8	209
											13	139	139	100			11	199	195	98			7	165	154	93.3										vasa:A4+/- males						4	112	97	86.6071			9	193
											14	182	45	24.7			12	14	6	42.9			8	103	44	42.7										Cup No	Egg Count	Larvae (total)	Hatching Rate			5	157	133	84.7134			10	204
											15	193	193	100			13	158	132	83.5			9	118	4	3.4										1	104	53	50.9615			6	175	165	94.2857			11	190
											16	131	89	67.9			14	173	134	77.5			10	146	138	94.5										2	192	165	85.9375			7	58	52	89.6552			12	199
																							11	107	104	97.2										3	198	128	64.6465			8	173	161	93.0636			13	172
																							12	153	153	100										4	221	214	96.8326			9	108	59	54.6296			14	6
																																				5	152	139	91.4474			10	198	164	82.8283			15	202
																																				6	162	145	89.5062			11	83	55	66.2651
											zpg:7280+/- females						zpg:7280+/-;vasa:A4+/- females																			7	164	152	92.6829			12	204	164	80.3922
											Cup No	Egg Count	Larvae (total)	Hatching Rate			Cup No	Egg Count	Larvae (total)	Hatching Rate																8	217	180	82.9493			13	203	180	88.67
											1	95	95	100			1	60	56	93.3																9	30	21	70
											2	85	73	85.9			2	70	18	25.7																10	150	111	74
											3	12	4	33.3			3	90	86	95.6																11	176	154	87.5
											4	50	14	28			4	92	90	97.8																12	156	135	86.5385
											5	70	67	95.7			5	56	52	92.9																13	161	141	87.5776
											6	66	58	87.9			6	79	70	88.6																14	117	51	43.5897
											7	156	113	72.4			8	47	46	97.9																15	148	119	80.4054
											8	53	47	88.7			9	52	46	88.5																16	188	170	90.4255
											9	120	83	69.2			10	50	1	2																17	168	145	86.3095
											10	132	119	90.2			11	57	52	91.2																18	175	159	90.8571
											11	127	127	100			12	59	52	88.1																19	163	143	87.7301
											12	139	128	92.1			13	97	97	100																20	159	104	65.4088
											13	132	90	68.2			14	70	66	94.3																21	135	75	55.5556
											14	71	57	80.3			15	49	43	87.8																22	199	189	94.9749
											15	29	23	79.3			16	58	55	94.8																23	148	140	94.5946
											16	101	37	36.6			18	100	100	100																24	167	148	88.6228
											17	111	108	97.3			20	110	93	84.5
											18	76	67	88.2			21	113	98	86.7
Comparative statistcs shown in Supplementary Figure 3											19	71	53	74.6			22	46	36	78.3
		Egg output (eggs vs control)		Fecundity (larvae vs control)			Fecundity as total hatched larvae				20	177	106	59.9			24	122	111	91
		Welch’s unpaired t-test		Welch’s unpaired t-test			Fisher's exact test				21	158	150	94.9			26	101	96	95										c
		Summary	P Value	Summary	P Value		Summary	P Value			22	110	104	94.5			27	89	59	66.3										wt						vasa:A4+/+ females						mars+/+ females						vasa:A4+/-;mars+/- females
a	zpg:dsx+/-;vasa:A4+/- f vs zpg:dsx+/- f	ns	0.9501	ns	0.1035		**	<0.0001			23	110	92	83.6			28	87	48	55.2										Cup No	Egg Count	Larvae (total)	Hatching Rate			Cup No	Egg Count	Larvae (total)	Hatching Rate			Cup No	Egg Count	Larvae (total)	Hatching Rate			Cup No	Egg Count
	zpg:dsx+/-;vasa:A4+/- m vs zpg:dsx+/- m	ns	0.4251	ns	0.5923		ns	0.9618			24	117	61	52.1			29	95	46	48.4										1	220	210	95.4545			1	163	154	94.4785			1	66	54	81.8182			1	126
	vasa:A4+/- f vs zpg:dsx+/- f	ns	0.9246	#	0.0273		**	<0.0001			25	25	22	88			30	117	89	76.1										2	184	167	90.7609			2	159	158	99.3711			2	159	129	81.1321			2	137
	vasa:A4+/- m vs zpg:dsx+/- m	ns	0.5084	ns	0.7091		ns	0.9212			26	110	114	103.6			31	98	98	100										3	119	95	79.8319			3	148	142	95.9459			3	52	45	86.5385			3	98
	zpg:7280+/-;vasa:A4+/- f vs zpg:7280+/- f	ns	0.1237	ns	0.0732		*	0.0434			27	101	84	83.2																4	177	141	79.661			4	153	142	92.8105			4	83	56	67.4699			4	138
	zpg:7280+/-;vasa:A4+/- m vs zpg:7280+/- m	ns	0.247	ns	0.7109		ns	0.067			28	21	13	61.9			zpg:7280+/-;vasa:A4+/- males													5	200	187	93.5			5	152	145	95.3947			5	96	85	88.5417			5	153
	nos:7280+/-;vasa:A4+/- f vs nos:7280+/- f	ns	0.8802	ns	0.5016		*	0.0073			29	116	113	97.4			Cup No	Egg Count	Larvae (total)	Hatching Rate										6	142	126	88.7324			6	161	157	97.5155			6	94	68	72.3404			6	145
	nos:7280+/-;vasa:A4+/- m vs nos:7280+/- m	ns	0.0872	ns	0.2544		ns	0.3825			30	90	56	62.2			1	122	120	98.4										7	134	112	83.5821			7	182	169	92.8571			7	68	60	88.2353			7	143
																	2	133	133	100										8	184	167	90.7609									8	138	77	55.7971			8	45
											zpg:7280+/- males						4	102	102	100										9	84	75	89.2857			vasa:A4+/+ males						9	86	41	47.6744			9	127
b	vasa:A4+/- f vs wt f	ns	0.1586	#	0.0277		*	0.0004			Cup No	Egg Count	Larvae (total)	Hatching Rate			5	150	127	84.7										10	152	143	94.0789			Cup No	Egg Count	Larvae (total)	Hatching Rate									10	158
	vasa:A4+/- m vs wt m	ns	0.828	ns	0.9616		ns	0.762			1	127	115	90.6			6	119	115	96.6										11	187	133	71.123			1	85	71	83.5294			mars+/+ males						11	153
	mars+/- f vs wt f	#	0.0084	#	0.0137		ns	0.2635			2	135	129	95.6			7	141	140	99.3										12	158	156	98.7342			2	140	134	95.7143			Cup No	Egg Count	Larvae (total)	Hatching Rate
	mars+/- m vs wt m	ns	0.979	ns	0.8541		ns	0.6155			3	104	88	84.6			8	125	60	48																3	168	151	89.881			1	132	112	84.8485			vasa:A4+/-;mars+/- males
	vasa:A4+/-;mars+/- f vs wt f	ns	0.3041	ns	0.2476		ns	0.3107			4	101	97	96			10	154	154	100																4	94	80	85.1064			2	136	123	90.4412			Cup No	Egg Count
	vasa:A4+/-;mars+/- m vs wt m	ns	0.194	ns	0.0713		*	0.0018			5	132	131	99.2			11	110	98	89.1																5	197	179	90.8629			3	171	155	90.6433			1	163
											6	127	116	91.3			12	121	83	68.6																6	147	135	91.8367			4	119	108	90.7563			2	152
											8	152	132	86.8			14	49	30	61.2																7	70	25	35.7143			5	159	104	65.4088			3	160
c	vasa:A4+/+ f vs wt f	ns	0.8649	ns	0.4168		ns	0.1513			9	146	50	34.2			15	70	47	67.1																8	169	138	81.6568			6	141	92	65.2482			4	158
	vasa:A4+/+ m vs wt m	ns	0.1272	ns	0.1398		ns	0.4657			10	132	105	79.5			17	93	87	93.5																9	125	100	80			7	123	75	60.9756			5	113
	mars+/+ f vs wt f	##	0.0004	##	<0.0001		*	0.0026			11	42	38	90.5			18	107	87	81.3																						8	143	141	98.6014			6	177
	mars+/+ m vs wt m	ns	0.3582	#	0.0285		**	<0.0001			12	142	128	90.1			19	280	125	44.6																						9	206	187	90.7767			7	169
	vasa:A4+/-;mars+/- f vs wt f	#	0.0392	#	0.0147		*	0.0011			13	95	86	90.5			20	164	44	26.8																						10	148	109	73.6486			8	167
	vasa:A4+/-;mars+/- m vs wt m	ns	0.43	ns	0.1446		*	0.0351			14	122	38	31.1																												11	204	17	8.33333			9	171
											15	121	121	100																												12	123	84	68.2927			10	129
											16	136	41	30.1																												13	132	44	33.3333			11	170
											17	79	0																																			12	78
											18	113	0				nos:7280+/-;vasa:A4+/- females
											19	102	92	90.2			Cup No	Egg Count	Larvae (total)	Hatching Rate
											20	183	172	94			1	62	53	85.5
											21	113	112	99.1			2	62	43	69.4
											22	2	0				3	67	42	62.7
											23	81	48	59.3			4	68	64	94.1
											24	121	116	95.9			5	67	64	95.5
											25	90	74	82.2			6	60	55	91.7
											26	185	185	100			7	36	28	77.8
											27	41	12	29.3			8	53	23	43.4
											28	101	95	94.1			9	67	28	41.8
																	10	103	85	82.5
																	11	76	72	94.7
																	12	82	75	91.5
																	13	21	18	85.7
											nos:7280+/- females						14	81	31	38.3
											Cup No	Egg Count	Larvae (total)	Hatching Rate			15	55	46	83.6
											1	47	44	93.6			16	59	23	39
											2	127	126	99.2			17	11	6	54.5
											3	29	10	34.5
											4	72	67	93.1			nos:7280+/-;vasa:A4+/- males
											5	61	61	100			Cup No	Egg Count	Larvae (total)	Hatching Rate
											6	113	97	85.8			1	50	36	72
											7	70	70	100			2	147	117	79.6
											8	66	63	95.5			3	106	101	95.3
											9	17	7	41.2			4	126	116	92.1
											10	50	32	64			5	162	155	95.7
											11	46	39	84.8			6	105	66	62.9
											12	23	14	60.9			7	126	123	97.6
																	8	96	87	90.6
											nos:7280+/- males						9	133	103	77.4
											Cup No	Egg Count	Larvae (total)	Hatching Rate			10	160	160	100
											1	120	5	4.2			11	51	45	88.2
											2	108	100	92.6			12	39	24	61.5
											3	97	97	100			13	97	40	41.2
											4	145	49	33.8			14	5	3	60
											5	121	100	82.6			15	74	54	73
											6	90	70	77.8			16	101	38	37.6
											7	105	105	100			17	96	31	32.3
											8	111	106	95.5
											9	78	78	100
											10	142	126	88.7
											11	185	159	85.9
											12	101	79	78.2
											13	164	144	87.8
											14	178	158	88.8
											15	139	9	6.5
											16	58	26	44.8
											17	65	21	32.3
[truncated: 2 more columns]
